# Supplementary material for: Cranial Morphology of Lithuanian Indigenous Wattle Pigs and Their Hybrids with Wild Boar
Source: Animals (Basel). 2023 Apr 24;13(9):1453. doi: 10.3390/ani13091453 (PMC10177289; doi:10.3390/ani13091453)
Supplement: Supplementary file 1 [file animals-13-01453-s001.zip]

Archive with 1 entries (1 files):
- animals-2315082-supplementary.pdf
